# Supplementary material for: Nanomechanics of Ultrathin Carbon Nanomembranes
Source: Nanomaterials (Basel). 2023 Jan 8;13(2):267. doi: 10.3390/nano13020267 (PMC9863011; doi:10.3390/nano13020267)
Supplement: Supplementary file 1 [file nanomaterials-13-00267-s001.zip]

Archive with 1 entries (1 files):
- nanomaterials-2091053-supplementary.pdf
